# Supplementary material for: Circulating Tumor Cell Enumeration and Characterization in Metastatic Castration-Resistant Prostate Cancer Patients Treated with Cabazitaxel
Source: Cancers (Basel). 2019 Aug 20;11(8):1212. doi: 10.3390/cancers11081212 (PMC6721462; doi:10.3390/cancers11081212)
Supplement: Supplementary file 1 [file cancers-11-01212-s001.zip]

Archive with 8 entries (8 files):
- Supp Figure 4 - Epithelial profile.tif
- Supp Figure 1 - Cluster dd 15-07-2019.tif
- All supplementals (figures and tables).docx
- Supp Figure 3 - OS and PFS vs Risk preds2.tif
- Supp Table S1.pdf
- Supp Table S2.pdf
- Supp Figures and Tables titles and captions.docx
- Supp Figure 2 - PFS and OS cluster dd 15072019.tif
